# Supplementary material for: Anti-selective [3+2] (Hetero)annulation of non-conjugated alkenes via directed nucleopalladation
Source: Nat Commun. 2020 Dec 22;11:6432. doi: 10.1038/s41467-020-20182-4 (PMC7755910; doi:10.1038/s41467-020-20182-4)
Supplement: Supplementary file 4 — Supplementary Data 1 [file 41467_2020_20182_MOESM4_ESM.xlsx]

## Sheet: Sheet1
Cartesian coordinates (Å) and energies (au) of the optimized structures.
2aa
B3LYP-D3-D3 SCF energy:	-318.27618115 a.u.
B3LYP-D3 enthalpy:	-318.173780 a.u.
B3LYP-D3 free energy:	-318.210357 a.u.
M06 SCF energy in solution:	-318.13221036 a.u.
M06 enthalpy in solution:	-318.029809 a.u.
M06 free energy in solution:	-318.066386 a.u.
Cartesian coordinates
ATOM	X	Y	Z
C	-1.1514	-1.45659	3e-06
C	-0.518527	-0.21478	4e-06
C	-1.26927	0.969177	3e-06
C	-2.66874	0.878548	4e-06
C	-3.30156	-0.362485	-6e-06
C	-2.54576	-1.53507	-2e-06
H	-0.554557	-2.36241	9e-06
H	-3.25702	1.7944	9e-06
H	-4.38678	-0.408799	-6e-06
H	-3.03076	-2.50634	0
I	1.62616	-0.120437	-1e-06
O	-0.619207	2.16404	8e-06
H	-1.27225	2.88121	-6.1e-05
acetate
B3LYP-D3 SCF energy:	-228.50041455 a.u.
B3LYP-D3 enthalpy:	-228.446765 a.u.
B3LYP-D3 free energy:	-228.474392 a.u.
M06 SCF energy in solution:	-228.57186107 a.u.
M06 enthalpy in solution:	-228.518212 a.u.
M06 free energy in solution:	-228.545838 a.u.
Cartesian coordinates
ATOM	X	Y	Z
C	0.220741	0.002039	-0.000114
O	0.812493	-1.10657	2.9e-05
O	0.691248	1.16851	2.9e-05
C	-1.35419	-0.05901	-4e-06
H	-1.74912	0.46741	0.881405
H	-1.74936	0.469093	-0.880286
H	-1.73074	-1.09018	-0.000874
acetic-acid
B3LYP-D3 SCF energy:	-229.08478604 a.u.
B3LYP-D3 enthalpy:	-229.017247 a.u.
B3LYP-D3 free energy:	-229.045186 a.u.
M06 SCF energy in solution:	-229.04193380 a.u.
M06 enthalpy in solution:	-228.974395 a.u.
M06 free energy in solution:	-229.002333 a.u.
Cartesian coordinates
ATOM	X	Y	Z
C	-0.093179	0.126895	0.000229
O	-0.645995	1.20328	-6.2e-05
O	-0.776056	-1.0483	-3.8e-05
H	-1.72236	-0.811094	-8.3e-05
C	1.39642	-0.109221	-5.6e-05
H	1.68198	-0.690937	0.882416
H	1.68151	-0.692834	-0.881411
H	1.91581	0.848948	-0.001155
10
B3LYP-D3 SCF energy:	-1043.24203870 a.u.
B3LYP-D3 enthalpy:	-1042.954388 a.u.
B3LYP-D3 free energy:	-1043.015003 a.u.
M06 SCF energy in solution:	-1042.83697609 a.u.
M06 enthalpy in solution:	-1042.549325 a.u.
M06 free energy in solution:	-1042.609940 a.u.
Cartesian coordinates
ATOM	X	Y	Z
Pd	0.849153	0.181119	-0.203944
N	-0.62335	-1.25314	-0.029092
C	-1.88017	-0.702094	0.007244
C	-0.451134	-2.56722	-0.028059
C	-3.03615	-1.53313	0.050223
C	-1.54831	-3.4508	0.012086
H	0.579932	-2.90402	-0.06828
C	-2.82672	-2.93498	0.051196
H	-1.36906	-4.52058	0.01133
H	-3.68915	-3.59606	0.083277
C	-1.9735	0.72471	0.005862
C	-3.2494	1.28532	0.044429
H	-3.35052	2.36032	0.051063
C	-4.3948	0.457937	0.085339
H	-5.36992	0.936498	0.113896
C	-4.31245	-0.918702	0.088555
H	-5.20353	-1.53888	0.118339
N	-0.744584	1.39487	-0.023724
C	-0.608583	2.74405	0.206566
O	-1.52525	3.5387	0.375656
C	0.852594	3.22376	0.257136
H	0.968087	3.75384	1.2076
H	0.96402	3.97534	-0.533839
C	1.9109	2.15102	0.120132
H	2.52031	1.89705	0.984363
C	2.28506	1.62903	-1.09954
H	1.83188	1.98915	-2.02206
H	3.18927	1.03817	-1.1876
O	2.25449	-1.28865	-0.331238
C	3.38415	-1.17461	0.330293
C	4.23537	-2.43658	0.252874
H	4.37792	-2.73483	-0.790818
H	5.20181	-2.26444	0.730007
H	3.71981	-3.25979	0.760602
O	3.74857	-0.180255	0.953987
TS1
B3LYP-D3 SCF energy:	-1360.98587088 a.u.
B3LYP-D3 enthalpy:	-1360.608954 a.u.
B3LYP-D3 free energy:	-1360.686552 a.u.
M06 SCF energy in solution:	-1360.49039950 a.u.
M06 enthalpy in solution:	-1360.113483 a.u.
M06 free energy in solution:	-1360.191080 a.u.
Imaginary frequency:	-62.2534 cm-1
Cartesian coordinates
ATOM	X	Y	Z
Pd	1.64028	0.845325	0.664502
N	3.51067	0.647485	-0.338628
C	3.88765	-0.672884	-0.409585
C	4.24646	1.58362	-0.920517
C	5.07576	-1.06385	-1.0955
C	5.43734	1.27514	-1.61181
H	3.85498	2.59131	-0.874561
C	5.84637	-0.036551	-1.69544
H	6.0035	2.07715	-2.07457
H	6.75737	-0.304052	-2.22657
C	3.04183	-1.6455	0.225407
C	3.4198	-2.98803	0.140642
H	2.79306	-3.73141	0.610663
C	4.59761	-3.36125	-0.540135
H	4.85205	-4.41772	-0.583373
C	5.42124	-2.43721	-1.14962
H	6.32282	-2.73978	-1.67577
N	1.93377	-1.12616	0.879718
C	1.11166	-1.84333	1.72937
O	1.18067	-3.0539	1.92736
C	0.121653	-0.96279	2.49556
H	0.488317	-0.919879	3.52888
H	-0.863125	-1.44431	2.50332
C	-0.060979	0.430847	1.93125
H	-0.133245	1.26053	2.63192
C	-0.631117	0.5884	0.675734
H	-1.02649	1.54493	0.353708
H	-0.763969	-0.252152	0.006462
O	1.30773	2.86795	0.734438
C	1.38254	3.61614	-0.329509
C	0.916868	5.04967	-0.072098
H	-0.168599	5.05226	0.08066
H	1.37498	5.44501	0.84043
H	1.16163	5.68552	-0.926145
O	1.76731	3.26177	-1.44643
O	-2.77221	-0.578192	1.27511
C	-3.09022	-1.31848	0.287589
C	-2.3692	-2.52548	-0.043394
C	-4.16481	-1.0561	-0.633263
C	-2.69607	-3.34045	-1.1184
H	-1.54193	-2.79134	0.611758
C	-4.50436	-1.8668	-1.70674
C	-3.76803	-3.03	-1.9647
H	-2.10549	-4.2379	-1.30055
H	-5.33692	-1.59469	-2.34959
H	-4.02712	-3.66589	-2.80737
I	-5.32841	0.765216	-0.298056
11
B3LYP-D3 SCF energy:	-1132.43978077 a.u.
B3LYP-D3 enthalpy:	-1132.117452 a.u.
B3LYP-D3 free energy:	-1132.183890 a.u.
M06 SCF energy in solution:	-1131.92535777 a.u.
M06 enthalpy in solution:	-1131.603029 a.u.
M06 free energy in solution:	-1131.669467 a.u.
Cartesian coordinates
ATOM	X	Y	Z
Pd	0.26574	-0.544167	-0.664088
N	1.56663	1.06263	-0.68331
C	2.83683	0.694192	-0.315713
C	1.29041	2.30153	-1.05988
C	3.90177	1.6382	-0.341742
C	2.29429	3.29037	-1.10901
H	0.253852	2.49074	-1.32337
C	3.58555	2.95718	-0.755879
H	2.03502	4.29578	-1.4228
H	4.37622	3.70274	-0.786396
C	3.03683	-0.659103	0.105429
C	4.32409	-1.03557	0.482027
H	4.49899	-2.0493	0.812063
C	5.38134	-0.097241	0.446261
H	6.37114	-0.430148	0.746573
C	5.19599	1.21041	0.047841
H	6.02066	1.91689	0.027707
N	1.88107	-1.44544	0.113338
C	1.76719	-2.65721	0.748511
O	2.68431	-3.29178	1.25633
C	0.313511	-3.15834	0.858339
H	0.049366	-3.07431	1.91833
H	0.31346	-4.22853	0.621313
C	-0.712733	-2.42637	0.013939
H	-1.61986	-2.08273	0.50834
C	-0.670055	-2.41139	-1.36804
H	0.11138	-2.94545	-1.90575
H	-1.52959	-2.08857	-1.94775
O	-1.23032	0.608506	-1.42772
C	-2.50304	0.31182	-1.19573
C	-3.12794	0.408439	0.072851
C	-3.32971	-0.106298	-2.26677
C	-4.47515	0.106087	0.262709
C	-4.67664	-0.403544	-2.08693
H	-2.8625	-0.175016	-3.24558
C	-5.25681	-0.304875	-0.819675
H	-4.91698	0.195219	1.24994
H	-5.27576	-0.716263	-2.93829
H	-6.30656	-0.538158	-0.668272
I	-1.97289	1.07462	1.77267
TS2
B3LYP-D3 SCF energy:	-1132.38873401 a.u.
B3LYP-D3 enthalpy:	-1132.067779 a.u.
B3LYP-D3 free energy:	-1132.133233 a.u.
M06 SCF energy in solution:	-1131.87549186 a.u.
M06 enthalpy in solution:	-1131.554537 a.u.
M06 free energy in solution:	-1131.619990 a.u.
Imaginary frequency:	-345.7463 cm-1
Cartesian coordinates
ATOM	X	Y	Z
Pd	-0.416703	0.597961	-0.433738
N	-1.4974	-1.22225	-0.618906
C	-2.81136	-1.0275	-0.259734
C	-1.06939	-2.43414	-0.938135
C	-3.73755	-2.11092	-0.237014
C	-1.9195	-3.5601	-0.927954
H	-0.020885	-2.51648	-1.20973
C	-3.24292	-3.39455	-0.581811
H	-1.52017	-4.53298	-1.19464
H	-3.92302	-4.24271	-0.569038
C	-3.22156	0.305311	0.084026
C	-4.55637	0.514524	0.425724
H	-4.87996	1.51547	0.674732
C	-5.46575	-0.565655	0.438765
H	-6.49799	-0.364911	0.71322
C	-5.08418	-1.85395	0.123162
H	-5.79552	-2.67453	0.145812
N	-2.21248	1.25642	0.021819
C	-2.35741	2.62981	0.071895
O	-3.40123	3.22353	0.312061
C	-1.04249	3.35802	-0.280521
H	-1.03886	4.32042	0.244141
H	-1.08741	3.58044	-1.35601
C	0.205184	2.52661	0.042233
H	0.440173	2.49126	1.10822
C	1.35123	2.43945	-0.811718
H	1.2826	2.82054	-1.8274
H	2.34884	2.46798	-0.379674
O	1.54218	0.625587	-1.34364
C	2.76195	0.086998	-1.16026
C	3.26908	-0.439076	0.045582
C	3.61346	0.058492	-2.28585
C	4.55182	-0.98961	0.110273
C	4.88954	-0.487234	-2.22466
H	3.21843	0.469831	-3.21008
C	5.36478	-1.01719	-1.02233
H	4.91682	-1.39479	1.04825
H	5.51311	-0.499094	-3.11437
H	6.35977	-1.4477	-0.959421
I	2.10759	-0.429565	1.86038
12
B3LYP-D3 SCF energy:	-1361.01628909 a.u.
B3LYP-D3 enthalpy:	-1360.635903 a.u.
B3LYP-D3 free energy:	-1360.712626 a.u.
M06 SCF energy in solution:	-1360.50692994 a.u.
M06 enthalpy in solution:	-1360.126544 a.u.
M06 free energy in solution:	-1360.203266 a.u.
Cartesian coordinates
ATOM	X	Y	Z
Pd	1.73073	0.816492	0.412458
N	3.81177	0.454996	-0.219264
C	4.06826	-0.894089	-0.241399
C	4.73596	1.31075	-0.633134
C	5.31134	-1.40683	-0.721416
C	5.99037	0.881738	-1.12487
H	4.46145	2.3583	-0.543084
C	6.27153	-0.464057	-1.17144
H	6.71263	1.62296	-1.45474
H	7.22805	-0.825106	-1.54532
C	3.04295	-1.78575	0.246458
C	3.30778	-3.15972	0.218471
H	2.54459	-3.83628	0.575626
C	4.53874	-3.64708	-0.264937
H	4.70093	-4.72328	-0.269535
C	5.53184	-2.80744	-0.728183
H	6.47708	-3.19647	-1.09936
N	1.89994	-1.16913	0.71717
C	0.803852	-1.81009	1.24542
O	0.622068	-3.03231	1.29791
C	-0.197198	-0.795315	1.80332
H	0.139809	-0.561619	2.82324
H	-1.17934	-1.27428	1.90112
C	-0.212215	0.501947	0.978516
H	-0.564733	1.35443	1.56879
C	-1.00912	0.422782	-0.304577
H	-0.955557	1.37545	-0.835379
H	-0.66177	-0.372062	-0.972522
O	1.2228	2.7911	0.016051
C	2.02789	3.79954	0.052999
C	1.31579	5.13132	-0.223538
H	0.772337	5.07581	-1.17345
H	0.574052	5.32127	0.560973
H	2.03557	5.95358	-0.253307
O	3.24489	3.78878	0.284599
O	-2.45572	0.239722	-0.076088
C	-3.0594	-0.94414	-0.259582
C	-2.40264	-2.18887	-0.355475
C	-4.46805	-0.960684	-0.344048
C	-3.12254	-3.36864	-0.528484
H	-1.32732	-2.24777	-0.25101
C	-5.18924	-2.13806	-0.512594
C	-4.51471	-3.35752	-0.611304
H	-2.57569	-4.30631	-0.580641
H	-6.27233	-2.10315	-0.571422
H	-5.07557	-4.27873	-0.742931
I	-5.55338	0.903517	-0.205595
13
B3LYP-D3 SCF energy:	-1132.41743573 a.u.
B3LYP-D3 enthalpy:	-1132.093883 a.u.
B3LYP-D3 free energy:	-1132.159150 a.u.
M06 SCF energy in solution:	-1131.91644576 a.u.
M06 enthalpy in solution:	-1131.592893 a.u.
M06 free energy in solution:	-1131.658160 a.u.
Cartesian coordinates
ATOM	X	Y	Z
Pd	0.165871	0.444136	-0.744515
N	1.49377	-1.25367	-0.427784
C	2.67816	-0.812608	0.112961
C	1.29968	-2.55076	-0.615143
C	3.70871	-1.73261	0.478573
C	2.2642	-3.52365	-0.281386
H	0.343539	-2.83568	-1.04465
C	3.46013	-3.11123	0.262411
H	2.05125	-4.57307	-0.457619
H	4.2272	-3.83323	0.531994
C	2.85392	0.603455	0.300758
C	4.0597	1.04096	0.853422
H	4.2058	2.10113	1.00076
C	5.06737	0.119976	1.2085
H	5.98934	0.506821	1.63493
C	4.91483	-1.23959	1.03373
H	5.69791	-1.93844	1.31399
N	1.7943	1.40416	-0.105691
C	1.77017	2.78491	-0.085273
O	2.64943	3.51105	0.367973
C	0.513727	3.32021	-0.772161
H	0.801597	3.52156	-1.81241
H	0.263718	4.29411	-0.328739
C	-0.660832	2.32469	-0.750208
H	-1.28808	2.43458	-1.6432
C	-1.53556	2.55169	0.476482
H	-0.983898	2.38736	1.41117
H	-1.91742	3.58245	0.486443
O	-2.71898	1.71175	0.452034
C	-2.76185	0.63116	1.27305
C	-2.67517	-0.668086	0.754305
C	-2.95658	0.771195	2.65412
C	-2.79451	-1.7992	1.55561
C	-3.06893	-0.350714	3.47366
H	-3.02962	1.7756	3.06023
C	-2.9975	-1.6346	2.9286
H	-2.71372	-2.79155	1.12471
H	-3.22194	-0.221099	4.54114
H	-3.0916	-2.50979	3.56438
I	-2.19362	-0.858831	-1.34214
TS3
B3LYP-D3 SCF energy:	-1132.40695182 a.u.
B3LYP-D3 enthalpy:	-1132.084649 a.u.
B3LYP-D3 free energy:	-1132.149019 a.u.
M06 SCF energy in solution:	-1131.90423667 a.u.
M06 enthalpy in solution:	-1131.581934 a.u.
M06 free energy in solution:	-1131.646303 a.u.
Imaginary frequency:	-95.4702 cm-1
Cartesian coordinates
ATOM	X	Y	Z
Pd	-0.093325	0.184201	-0.640305
N	1.50335	-1.21534	-0.144775
C	2.68959	-0.533919	-0.0118
C	1.48212	-2.53323	-0.010225
C	3.90586	-1.2253	0.280868
C	2.63676	-3.28994	0.274549
H	0.514843	-3.01237	-0.132918
C	3.83912	-2.63418	0.419848
H	2.56088	-4.3679	0.373449
H	4.75001	-3.18528	0.640707
C	2.67598	0.895711	-0.173301
C	3.88563	1.57859	-0.030457
H	3.88908	2.65275	-0.145522
C	5.07671	0.882172	0.263204
H	5.9946	1.45522	0.365568
C	5.10753	-0.488014	0.417246
H	6.0326	-1.01257	0.638868
N	1.43916	1.46416	-0.448503
C	1.15847	2.81618	-0.484613
O	1.98147	3.72097	-0.387041
C	-0.344549	3.05915	-0.602354
H	-0.718842	3.19963	0.421717
H	-0.515057	4.00544	-1.13203
C	-1.07125	1.8794	-1.25629
H	-0.882124	1.86908	-2.33937
C	-2.57499	1.89853	-1.06625
H	-3.06339	1.14517	-1.69054
H	-2.98209	2.87789	-1.35031
O	-3.03289	1.75695	0.302005
C	-2.42951	0.957387	1.21384
C	-1.85776	-0.312256	1.00737
C	-2.39499	1.46867	2.52413
C	-1.3004	-1.0453	2.06469
C	-1.84217	0.750909	3.57696
H	-2.81442	2.45933	2.67058
C	-1.28166	-0.509819	3.34848
H	-0.867283	-2.01977	1.87192
H	-1.83854	1.17994	4.57453
H	-0.83833	-1.07889	4.15983
I	-2.28827	-1.54518	-0.852351
TS4
B3LYP-D3 SCF energy:	-1361.50207267 a.u.
B3LYP-D3 enthalpy:	-1361.113608 a.u.
B3LYP-D3 free energy:	-1361.189208 a.u.
M06 SCF energy in solution:	-1360.93197939 a.u.
M06 enthalpy in solution:	-1360.543515 a.u.
M06 free energy in solution:	-1360.619114 a.u.
Imaginary frequency:	-1318.5753 cm-1
Cartesian coordinates
ATOM	X	Y	Z
Pd	1.7579	0.969265	0.417629
N	3.43972	0.465487	-0.648468
C	3.74112	-0.870104	-0.534462
C	4.16768	1.26069	-1.42096
C	4.84009	-1.43624	-1.24153
C	5.27169	0.772173	-2.14886
H	3.85897	2.29987	-1.45959
C	5.60202	-0.563538	-2.05825
H	5.84157	1.45541	-2.7694
H	6.44797	-0.963084	-2.61185
C	2.9062	-1.65766	0.318094
C	3.19636	-3.01641	0.435372
H	2.57639	-3.63022	1.07267
C	4.28702	-3.57381	-0.268902
H	4.48186	-4.63645	-0.15203
C	5.10106	-2.82079	-1.09083
H	5.93344	-3.26861	-1.62563
N	1.89306	-0.945299	0.953622
C	1.00597	-1.45807	1.86936
O	0.915027	-2.64414	2.18414
C	0.137496	-0.369994	2.4843
H	0.678061	0.029848	3.35243
H	-0.779389	-0.832538	2.86167
C	-0.20943	0.774319	1.5158
H	-0.830345	1.469	2.10274
C	-1.1017	0.321997	0.363565
H	-1.32415	1.1535	-0.317434
H	-0.642751	-0.48768	-0.213486
O	1.82777	2.93479	-0.264201
C	1.13426	3.75823	0.416503
C	1.18595	5.22136	0.054175
H	1.50744	5.79714	0.927672
H	1.86646	5.39496	-0.78041
H	0.178659	5.56039	-0.207949
O	0.39783	3.39792	1.38326
O	-2.35031	-0.148849	0.923769
C	-2.90234	-1.25761	0.343624
C	-2.3293	-2.52309	0.538731
C	-4.07625	-1.15743	-0.413489
C	-2.92471	-3.65696	-0.010444
H	-1.42303	-2.60553	1.1326
C	-4.68325	-2.29074	-0.954168
C	-4.10222	-3.54439	-0.752651
H	-2.4708	-4.63028	0.152623
H	-5.59576	-2.19527	-1.53284
H	-4.57337	-4.42663	-1.17648
I	-4.94599	0.781826	-0.754367
H	0.404617	2.06258	1.39343
14
B3LYP-D3 SCF energy:	-1132.43992056 a.u.
B3LYP-D3 enthalpy:	-1132.115794 a.u.
B3LYP-D3 free energy:	-1132.180680 a.u.
M06 SCF energy in solution:	-1131.91989008 a.u.
M06 enthalpy in solution:	-1131.595764 a.u.
M06 free energy in solution:	-1131.660649 a.u.
Cartesian coordinates
ATOM	X	Y	Z
Pd	-0.329939	-0.06032	-0.590234
N	1.46468	-1.25406	-0.024752
C	2.57175	-0.441887	-0.028102
C	1.56871	-2.5179	0.361027
C	3.84274	-0.929911	0.399365
C	2.78905	-3.07745	0.790504
H	0.652557	-3.09998	0.33763
C	3.91494	-2.28336	0.812644
H	2.82026	-4.11691	1.09928
H	4.87011	-2.68231	1.14509
C	2.41551	0.913305	-0.470329
C	3.53786	1.74025	-0.452489
H	3.43948	2.76039	-0.793235
C	4.7889	1.24822	-0.019786
H	5.63699	1.92724	-0.024023
C	4.95708	-0.054263	0.397069
H	5.92475	-0.422539	0.72543
N	1.13525	1.27578	-0.89563
C	0.785842	2.49621	-1.44767
O	1.5719	3.38497	-1.74742
C	-0.720339	2.63568	-1.63315
H	-1.06438	3.30879	-0.838271
H	-0.900329	3.15425	-2.58252
C	-1.50718	1.32557	-1.56305
H	-1.57394	0.817372	-2.53384
C	-2.88623	1.49403	-0.972617
H	-3.42526	0.544278	-0.923441
H	-3.46587	2.19417	-1.5883
O	-2.86589	2.11628	0.314402
C	-2.06896	1.61161	1.29876
C	-0.975969	0.750779	1.15549
C	-2.37774	2.07783	2.58991
C	-0.212882	0.369012	2.25921
C	-1.62072	1.70416	3.69216
H	-3.2324	2.74097	2.68397
C	-0.530794	0.846348	3.53242
H	0.632232	-0.297592	2.13757
H	-1.88383	2.08107	4.67627
H	0.072793	0.54404	4.38302
I	-2.09063	-2.08094	-0.510475
TS5
B3LYP-D3 SCF energy:	-1132.41539038 a.u.
B3LYP-D3 enthalpy:	-1132.092252 a.u.
B3LYP-D3 free energy:	-1132.156323 a.u.
M06 SCF energy in solution:	-1131.90774933 a.u.
M06 enthalpy in solution:	-1131.584611 a.u.
M06 free energy in solution:	-1131.648682 a.u.
Imaginary frequency:	-310.4354 cm-1
Cartesian coordinates
ATOM	X	Y	Z
Pd	0.080981	0.168726	-0.284273
N	-1.77998	1.0932	0.026559
C	-2.79073	0.157391	0.108865
C	-2.04246	2.37839	0.232659
C	-4.12345	0.551041	0.431177
C	-3.33606	2.83807	0.547635
H	-1.20253	3.05865	0.15116
C	-4.36523	1.92955	0.650681
H	-3.49418	3.89915	0.707367
H	-5.37239	2.2551	0.89846
C	-2.46756	-1.21367	-0.147189
C	-3.49199	-2.15558	-0.049049
H	-3.26425	-3.1936	-0.240034
C	-4.80592	-1.75728	0.280143
H	-5.57358	-2.52336	0.346026
C	-5.13312	-0.439602	0.515326
H	-6.14753	-0.144112	0.766757
N	-1.13728	-1.45694	-0.494386
C	-0.662284	-2.65784	-0.980834
O	-1.30891	-3.69782	-1.0516
C	0.789188	-2.60696	-1.48825
H	0.777816	-3.01014	-2.51046
H	1.39522	-3.28506	-0.880524
C	1.33406	-1.1916	-1.49715
H	0.724382	-0.602336	-2.20268
C	2.76901	-0.850133	-1.85591
H	3.11375	-1.49513	-2.67423
H	2.81198	0.194456	-2.17662
O	3.68405	-1.02423	-0.775552
C	3.06216	-1.11877	0.420072
C	1.66718	-1.03329	0.526515
C	3.84529	-1.43086	1.53757
C	1.05616	-1.44949	1.72581
C	3.23159	-1.73652	2.7466
H	4.92283	-1.46613	1.41457
C	1.83739	-1.77461	2.83621
H	-0.0223	-1.49823	1.81557
H	3.84194	-1.98421	3.6103
H	1.34934	-2.05727	3.76396
I	1.61499	2.37328	-0.208801
15
B3LYP-D3 SCF energy:	-1132.46627359 a.u.
B3LYP-D3 enthalpy:	-1132.141466 a.u.
B3LYP-D3 free energy:	-1132.206910 a.u.
M06 SCF energy in solution:	-1131.95897227 a.u.
M06 enthalpy in solution:	-1131.634165 a.u.
M06 free energy in solution:	-1131.699608 a.u.
Cartesian coordinates
ATOM	X	Y	Z
Pd	-0.158523	0.412108	-0.449981
N	-2.02981	0.866461	0.187876
C	-2.86011	-0.235476	0.184561
C	-2.47525	2.04765	0.604267
C	-4.20785	-0.128146	0.636426
C	-3.79691	2.22068	1.05833
H	-1.76888	2.86767	0.579247
C	-4.65314	1.14233	1.07598
H	-4.11198	3.20453	1.38829
H	-5.67671	1.25121	1.42505
C	-2.32579	-1.47375	-0.2863
C	-3.16637	-2.58722	-0.281165
H	-2.78277	-3.53218	-0.635198
C	-4.49908	-2.47692	0.172658
H	-5.12019	-3.36829	0.160118
C	-5.02556	-1.28508	0.622652
H	-6.05265	-1.21388	0.968044
N	-0.998183	-1.4086	-0.712275
C	-0.312658	-2.45892	-1.27208
O	-0.758914	-3.59453	-1.41798
C	1.09139	-2.12642	-1.79562
H	0.971945	-1.76948	-2.82837
H	1.63785	-3.0723	-1.84174
C	1.92906	-1.11352	-1.01168
H	1.46361	-0.057812	-1.05833
C	3.30866	-0.819865	-1.66438
H	3.64905	-1.71718	-2.20059
H	3.30539	0.034258	-2.34325
O	4.22883	-0.546353	-0.594655
C	3.68352	-1.07022	0.54303
C	2.34983	-1.46079	0.390608
C	4.36284	-1.20582	1.74903
C	1.65399	-2.00906	1.46586
C	3.65595	-1.75909	2.8204
H	5.39707	-0.892488	1.83999
C	2.32068	-2.16396	2.68491
H	0.614305	-2.30178	1.36006
H	4.15695	-1.88047	3.77682
H	1.79878	-2.59601	3.53323
I	1.07637	2.76964	-0.185607
16
B3LYP-D3 SCF energy:	-1082.55830526 a.u.
B3LYP-D3 enthalpy:	-1082.240864 a.u.
B3LYP-D3 free energy:	-1082.304067 a.u.
M06 SCF energy in solution:	-1082.13098061 a.u.
M06 enthalpy in solution:	-1081.813539 a.u.
M06 free energy in solution:	-1081.876742 a.u.
Cartesian coordinates
ATOM	X	Y	Z
Pd	-0.876571	0.039896	-0.172081
N	0.652452	-1.32948	-0.251857
C	1.88302	-0.765156	-0.027077
C	0.526939	-2.63314	-0.456438
C	3.05751	-1.57084	0.003788
C	1.64408	-3.49139	-0.439937
H	-0.481704	-2.98534	-0.641714
C	2.89593	-2.9626	-0.208024
H	1.4993	-4.5529	-0.609287
H	3.7734	-3.60401	-0.188803
C	1.93052	0.650238	0.159879
C	3.18154	1.22653	0.379202
H	3.25165	2.29496	0.516275
C	4.34446	0.424286	0.416604
H	5.2977	0.914918	0.593609
C	4.30573	-0.942093	0.235577
H	5.2098	-1.5432	0.264223
N	0.688083	1.29433	0.10446
C	0.542712	2.66046	0.136853
O	1.45356	3.47918	0.202182
C	-0.932385	3.10801	0.145711
H	-1.19169	3.20265	1.21061
C	-1.85223	2.07963	-0.468867
H	-1.95183	2.11299	-1.55454
C	-2.70389	1.28458	0.260139
H	-3.48542	0.709911	-0.223602
H	-2.75512	1.35099	1.34355
O	-2.23583	-1.4327	-0.589565
C	-2.90722	-1.89701	0.442615
C	-3.80732	-3.07216	0.07778
H	-4.44055	-2.81588	-0.77749
H	-3.19344	-3.93034	-0.219861
H	-4.42421	-3.34892	0.93463
O	-2.83435	-1.45977	1.58794
C	-1.08925	4.47717	-0.527049
H	-2.10341	4.86747	-0.392217
H	-0.37008	5.17729	-0.095054
H	-0.883834	4.40749	-1.6018
17
B3LYP-D3 SCF energy:	-1082.55750028 a.u.
B3LYP-D3 enthalpy:	-1082.240237 a.u.
B3LYP-D3 free energy:	-1082.303552 a.u.
M06 SCF energy in solution:	-1082.13036643 a.u.
M06 enthalpy in solution:	-1081.813103 a.u.
M06 free energy in solution:	-1081.876418 a.u.
Cartesian coordinates
ATOM	X	Y	Z
Pd	0.870868	-0.046072	-0.222582
N	-0.797326	-1.26468	-0.337193
C	-1.9467	-0.570308	-0.047657
C	-0.823373	-2.57401	-0.537222
C	-3.19822	-1.24263	0.047706
C	-2.02434	-3.30699	-0.458632
H	0.132051	-3.03581	-0.763094
C	-3.19792	-2.64406	-0.166416
H	-2.00569	-4.37841	-0.626378
H	-4.13705	-3.18734	-0.098064
C	-1.83534	0.844256	0.142287
C	-2.9992	1.55236	0.433265
H	-2.94008	2.62139	0.577391
C	-4.23885	0.879735	0.530576
H	-5.12316	1.46732	0.76167
C	-4.35652	-0.482227	0.346751
H	-5.31695	-0.982518	0.42917
N	-0.544072	1.35381	-0.016512
C	-0.23164	2.68587	-0.11605
O	-1.00815	3.61806	0.067921
C	1.21404	2.94648	-0.600166
H	1.09691	3.15206	-1.67345
C	2.14985	1.75457	-0.463025
H	2.79196	1.53341	-1.31471
C	2.4376	1.14995	0.746864
H	3.27355	0.469359	0.859584
H	1.97695	1.49204	1.67121
O	2.19522	-1.55283	-0.588855
C	2.64853	-2.17766	0.474731
C	3.59501	-3.32188	0.130654
H	3.09725	-4.03671	-0.53363
H	4.46583	-2.93448	-0.409236
H	3.91939	-3.82593	1.04284
O	2.36273	-1.8917	1.63611
C	1.79256	4.20616	0.064991
H	2.74843	4.4874	-0.38963
H	1.08277	5.02983	-0.047286
H	1.9564	4.03794	1.13498
TS6
B3LYP-D3 SCF energy:	-1400.30671380 a.u.
B3LYP-D3 enthalpy:	-1399.899822 a.u.
B3LYP-D3 free energy:	-1399.980059 a.u.
M06 SCF energy in solution:	-1399.78549724 a.u.
M06 enthalpy in solution:	-1399.378605 a.u.
M06 free energy in solution:	-1399.458842 a.u.
Imaginary frequency:	-47.9884 cm-1
Cartesian coordinates
ATOM	X	Y	Z
Pd	-1.38397	-0.448703	0.598142
N	-3.25908	-1.02398	-0.148109
C	-4.04082	0.061538	-0.455371
C	-3.70384	-2.25386	-0.356457
C	-5.35384	-0.106655	-0.986436
C	-4.98962	-2.49982	-0.882401
H	-3.01353	-3.05512	-0.130944
C	-5.80589	-1.43465	-1.18982
H	-5.30983	-3.52472	-1.04013
H	-6.80218	-1.595	-1.59618
C	-3.48408	1.36465	-0.224552
C	-4.28867	2.46742	-0.528632
H	-3.89598	3.45789	-0.355074
C	-5.58803	2.29048	-1.04883
H	-6.17451	3.17858	-1.27307
C	-6.1282	1.04234	-1.28185
H	-7.12972	0.922312	-1.68647
N	-2.18536	1.37765	0.271502
C	-1.5274	2.52253	0.682388
O	-2.00473	3.65596	0.67582
C	-0.082558	2.24874	1.10672
H	0.522979	2.40847	0.202336
C	0.141567	0.815909	1.55098
H	-0.007431	0.609006	2.61147
C	0.94239	-0.035469	0.822584
H	1.30363	-0.968215	1.23177
H	1.27169	0.218056	-0.178707
O	-0.716285	-2.31024	1.16589
C	-0.437181	-3.18737	0.238612
C	0.383031	-4.36249	0.766181
H	1.42507	-4.03583	0.869212
H	0.034354	-4.67418	1.75558
H	0.342785	-5.19799	0.063119
O	-0.759454	-3.11272	-0.948574
O	3.01213	1.22583	1.33398
C	3.50398	1.59162	0.217231
C	3.43523	2.95588	-0.250063
C	4.15221	0.724772	-0.73313
C	3.94688	3.37597	-1.4687
H	2.95667	3.66302	0.423795
C	4.66665	1.13341	-1.9564
C	4.57059	2.47525	-2.3428
H	3.85649	4.42524	-1.74928
H	5.14011	0.409419	-2.61366
H	4.96876	2.79906	-3.30085
I	4.34119	-1.38625	-0.185479
C	0.413059	3.23082	2.17229
H	1.47501	3.03851	2.34973
H	0.261023	4.25925	1.83192
H	-0.140748	3.10112	3.11143
TS7
B3LYP-D3 SCF energy:	-1400.30609490 a.u.
B3LYP-D3 enthalpy:	-1399.899373 a.u.
B3LYP-D3 free energy:	-1399.979420 a.u.
M06 SCF energy in solution:	-1399.78512587 a.u.
M06 enthalpy in solution:	-1399.378404 a.u.
M06 free energy in solution:	-1399.458451 a.u.
Imaginary frequency:	-17.2966 cm-1
Cartesian coordinates
ATOM	X	Y	Z
Pd	1.64371	0.688962	-0.016354
N	3.7574	0.479608	0.191015
C	4.12558	-0.835512	0.037019
C	4.66212	1.39279	0.512541
C	5.47289	-1.25402	0.245799
C	6.01365	1.05499	0.741143
H	4.30579	2.41492	0.549092
C	6.41097	-0.257005	0.614854
H	6.7173	1.83756	1.00687
H	7.44608	-0.54545	0.785189
C	3.1096	-1.77055	-0.363395
C	3.48546	-3.10612	-0.529156
H	2.73522	-3.81917	-0.837942
C	4.81924	-3.50895	-0.307488
H	5.06738	-4.55903	-0.44417
C	5.8052	-2.62082	0.071497
H	6.82894	-2.94609	0.237242
N	1.85221	-1.2212	-0.563444
C	0.77735	-1.87351	-1.12853
O	0.764383	-3.05847	-1.45673
C	-0.41538	-0.938452	-1.41118
H	-0.24832	-0.60701	-2.44803
C	-0.419869	0.320305	-0.546041
H	-0.777876	1.22956	-1.02587
C	-0.478844	0.27959	0.846101
H	-0.614021	1.18265	1.42115
H	-0.363606	-0.65039	1.39114
O	1.28442	2.61648	0.596737
C	1.92635	3.61662	0.06921
C	1.39845	4.96935	0.548001
H	0.36904	5.10266	0.196951
H	1.37131	4.99903	1.64246
H	2.02434	5.77861	0.164323
O	2.86353	3.5452	-0.733105
O	-2.66408	0.227793	1.68584
C	-3.44283	-0.749256	1.43621
C	-3.30129	-2.03407	2.07413
C	-4.53659	-0.718211	0.502827
C	-4.13119	-3.11449	1.8122
H	-2.49006	-2.11521	2.79501
C	-5.37641	-1.79007	0.234911
C	-5.18244	-3.01143	0.891455
H	-3.95917	-4.05698	2.33142
H	-6.17803	-1.6829	-0.490556
H	-5.83426	-3.85522	0.680891
I	-4.84763	1.14704	-0.58905
C	-1.74277	-1.70835	-1.36402
H	-2.57967	-1.05774	-1.63135
H	-1.69858	-2.5552	-2.05531
H	-1.93677	-2.09404	-0.360167
18
B3LYP-D3 SCF energy:	-1171.73603117 a.u.
B3LYP-D3 enthalpy:	-1171.382649 a.u.
B3LYP-D3 free energy:	-1171.450651 a.u.
M06 SCF energy in solution:	-1171.20948790 a.u.
M06 enthalpy in solution:	-1170.856106 a.u.
M06 free energy in solution:	-1170.924107 a.u.
Cartesian coordinates
ATOM	X	Y	Z
Pd	0.159261	0.425756	-0.604015
N	1.41247	-1.35634	-0.549198
C	2.60523	-1.05534	0.064147
C	1.17116	-2.59787	-0.943389
C	3.59486	-2.06236	0.284556
C	2.09293	-3.64959	-0.762805
H	0.210634	-2.77145	-1.42003
C	3.29642	-3.37766	-0.151506
H	1.84221	-4.64798	-1.10641
H	4.03152	-4.1636	0.004312
C	2.83283	0.304137	0.478062
C	4.0468	0.599167	1.10231
H	4.23104	1.61557	1.4185
C	5.01379	-0.406234	1.31188
H	5.94416	-0.129845	1.8013
C	4.81146	-1.71305	0.920117
H	5.5634	-2.47849	1.09004
N	1.81046	1.20223	0.198679
C	1.84086	2.56077	0.435596
O	2.74572	3.17112	0.999193
C	0.625923	3.26684	-0.176412
H	0.389721	4.11386	0.485141
C	-0.583779	2.31886	-0.317652
H	-1.19034	2.5928	-1.19083
C	-1.4738	2.38582	0.917115
H	-0.948159	2.05498	1.82221
H	-1.818	3.41619	1.08414
O	-2.68786	1.60867	0.744154
C	-2.78694	0.413212	1.38011
C	-2.74488	-0.788509	0.659674
C	-2.9972	0.337668	2.76393
C	-2.92178	-2.02756	1.26726
C	-3.16713	-0.89556	3.39103
H	-3.03605	1.26595	3.32595
C	-3.13888	-2.07718	2.64703
H	-2.87408	-2.94031	0.682826
H	-3.33128	-0.932706	4.46406
H	-3.2777	-3.03833	3.13277
I	-2.23813	-0.659868	-1.43542
C	1.05676	3.84829	-1.53711
H	0.251252	4.45376	-1.96877
H	1.94506	4.47749	-1.422
H	1.29046	3.03779	-2.23776
19
B3LYP-D3 SCF energy:	-1171.73467855 a.u.
B3LYP-D3 enthalpy:	-1171.381281 a.u.
B3LYP-D3 free energy:	-1171.449182 a.u.
M06 SCF energy in solution:	-1171.20820343 a.u.
M06 enthalpy in solution:	-1170.854806 a.u.
M06 free energy in solution:	-1170.922707 a.u.
Cartesian coordinates
ATOM	X	Y	Z
Pd	-0.131166	0.347327	-0.74391
N	-1.41567	-1.40276	-0.528905
C	-2.60905	-1.02434	0.03848
C	-1.18628	-2.68215	-0.784622
C	-3.61143	-1.99074	0.359875
C	-2.12113	-3.69821	-0.497904
H	-0.224938	-2.91674	-1.23268
C	-3.32511	-3.3488	0.071606
H	-1.87977	-4.7306	-0.729535
H	-4.06993	-4.10538	0.306575
C	-2.82427	0.37478	0.299904
C	-4.03855	0.748695	0.879825
H	-4.21342	1.7952	1.08329
C	-5.01799	-0.217694	1.19038
H	-5.94809	0.119988	1.6403
C	-4.82802	-1.56151	0.944517
H	-5.58941	-2.29596	1.1916
N	-1.79257	1.22576	-0.072673
C	-1.80645	2.60174	0.00514
O	-2.69552	3.28256	0.510791
C	-0.579851	3.2061	-0.693519
H	-0.868618	3.23997	-1.75525
C	0.635621	2.25137	-0.614533
H	1.31283	2.42814	-1.46007
C	1.44036	2.41115	0.671115
H	0.844102	2.18561	1.5646
H	1.8277	3.43176	0.770555
O	2.62709	1.57199	0.646921
C	2.64003	0.439836	1.39463
C	2.62218	-0.820983	0.782109
C	2.73602	0.484811	2.79242
C	2.71587	-2.00382	1.5082
C	2.8208	-0.690486	3.53712
H	2.7554	1.4586	3.27249
C	2.82041	-1.93347	2.90022
H	2.68902	-2.9642	1.00433
H	2.89701	-0.6344	4.61914
H	2.89355	-2.84959	3.4785
I	2.27499	-0.867343	-1.34933
C	-0.335239	4.65062	-0.236774
H	0.509386	5.09408	-0.776997
H	-1.23003	5.25165	-0.419926
H	-0.128063	4.70526	0.837508
TS8
B3LYP-D3 SCF energy:	-1171.72672379 a.u.
B3LYP-D3 enthalpy:	-1171.374552 a.u.
B3LYP-D3 free energy:	-1171.441538 a.u.
M06 SCF energy in solution:	-1171.19757015 a.u.
M06 enthalpy in solution:	-1170.845398 a.u.
M06 free energy in solution:	-1170.912384 a.u.
Imaginary frequency:	-92.3008 cm-1
Cartesian coordinates
ATOM	X	Y	Z
Pd	-0.084329	0.103623	-0.595564
N	1.56763	-1.27676	-0.237568
C	2.72762	-0.564903	-0.04663
C	1.59791	-2.60119	-0.224085
C	3.9714	-1.23292	0.177195
C	2.78235	-3.33583	-0.013511
H	0.648941	-3.10432	-0.386885
C	3.95967	-2.65012	0.186991
H	2.74823	-4.42044	-0.013343
H	4.89257	-3.18324	0.353368
C	2.65887	0.872074	-0.076241
C	3.84335	1.58409	0.123621
H	3.80652	2.66347	0.10685
C	5.0621	0.910029	0.347947
H	5.95833	1.5062	0.498665
C	5.1455	-0.466106	0.376171
H	6.0911	-0.973206	0.545695
N	1.39898	1.41694	-0.294546
C	1.06858	2.7511	-0.201428
O	1.8636	3.67038	-0.021444
C	-0.449139	2.9718	-0.289461
H	-0.79666	2.94206	0.755596
C	-1.12679	1.81435	-1.0413
H	-0.944662	1.9168	-2.12202
C	-2.63025	1.73278	-0.851694
H	-3.07391	1.00619	-1.53765
H	-3.10149	2.70171	-1.05418
O	-3.0724	1.45124	0.500223
C	-2.42613	0.60267	1.33491
C	-1.80869	-0.620817	1.0142
C	-2.39345	1.00116	2.68379
C	-1.20792	-1.41853	1.99828
C	-1.79838	0.218656	3.66506
H	-2.84879	1.95826	2.91919
C	-1.19231	-0.994479	3.3231
H	-0.73923	-2.35437	1.71751
H	-1.79743	0.56056	4.69576
H	-0.715781	-1.61251	4.07785
I	-2.20686	-1.6991	-0.942981
C	-0.764344	4.35895	-0.863573
H	-0.168321	5.11507	-0.344661
H	-0.507164	4.40325	-1.92898
H	-1.82486	4.60945	-0.754373
TS9
B3LYP-D3 SCF energy:	-1171.72416871 a.u.
B3LYP-D3 enthalpy:	-1171.371760 a.u.
B3LYP-D3 free energy:	-1171.438296 a.u.
M06 SCF energy in solution:	-1171.19636171 a.u.
M06 enthalpy in solution:	-1170.843953 a.u.
M06 free energy in solution:	-1170.910489 a.u.
Imaginary frequency:	-54.0992 cm-1
Cartesian coordinates
ATOM	X	Y	Z
Pd	0.030103	0.136834	-0.560755
N	-1.54229	-1.28054	-0.059467
C	-2.74079	-0.616948	0.052212
C	-1.50094	-2.59529	0.097142
C	-3.94745	-1.32319	0.349062
C	-2.64428	-3.36607	0.389434
H	-0.526589	-3.0617	-0.017719
C	-3.85803	-2.72777	0.516285
H	-2.55133	-4.44074	0.507718
H	-4.76104	-3.28975	0.74202
C	-2.75054	0.808847	-0.141654
C	-3.97442	1.47222	-0.030116
H	-3.99694	2.54225	-0.176654
C	-5.15549	0.761495	0.269439
H	-6.08462	1.32002	0.348086
C	-5.16322	-0.604729	0.457662
H	-6.08091	-1.14055	0.682983
N	-1.51995	1.39393	-0.411388
C	-1.27921	2.7451	-0.558907
O	-2.13355	3.6274	-0.559916
C	0.221901	3.04791	-0.625803
C	0.987384	1.83468	-1.18931
H	0.79891	1.78126	-2.27227
C	2.50022	1.86008	-1.04075
H	2.96316	1.16867	-1.74981
H	2.88818	2.86379	-1.25771
O	3.04627	1.60229	0.280117
C	2.53809	0.712634	1.16189
C	1.97717	-0.552522	0.90178
C	2.61156	1.11251	2.51048
C	1.51493	-1.37474	1.9408
C	2.15851	0.303489	3.54287
H	3.02595	2.09692	2.70206
C	1.59249	-0.944239	3.26034
H	1.08732	-2.3429	1.70837
H	2.23447	0.651414	4.56881
H	1.22456	-1.58402	4.05648
I	2.21631	-1.59428	-1.06643
H	0.347991	3.90898	-1.298
C	0.653643	3.49349	0.78577
H	0.506207	2.68449	1.50884
H	1.70985	3.77911	0.807325
H	0.050769	4.35207	1.09741
20
B3LYP-D3 SCF energy:	-1171.75981238 a.u.
B3LYP-D3 enthalpy:	-1171.405806 a.u.
B3LYP-D3 free energy:	-1171.473332 a.u.
M06 SCF energy in solution:	-1171.21328438 a.u.
M06 enthalpy in solution:	-1170.859278 a.u.
M06 free energy in solution:	-1170.926804 a.u.
Cartesian coordinates
ATOM	X	Y	Z
Pd	-0.304904	-0.080735	-0.512376
N	1.59238	-1.2258	-0.251969
C	2.63677	-0.346848	-0.106128
C	1.80116	-2.53013	-0.144107
C	3.95436	-0.81271	0.182875
C	3.07345	-3.0703	0.132441
H	0.928915	-3.16399	-0.27139
C	4.13906	-2.21285	0.299084
H	3.19077	-4.14567	0.213792
H	5.13202	-2.59646	0.520214
C	2.36745	1.05454	-0.249024
C	3.42745	1.944	-0.078927
H	3.24466	3.00203	-0.19465
C	4.72551	1.47165	0.215038
H	5.52165	2.20068	0.337593
C	5.002	0.128036	0.343527
H	6.00487	-0.22424	0.567178
N	1.04923	1.39818	-0.562206
C	0.597592	2.67091	-0.851314
O	1.31475	3.6554	-0.987213
C	-0.926487	2.7507	-0.97301
H	-1.25591	3.16127	-0.00824
C	-1.60503	1.38696	-1.14783
H	-1.66945	1.08824	-2.20351
C	-2.97228	1.3163	-0.510323
H	-3.43634	0.337345	-0.65562
H	-3.62488	2.08006	-0.951584
O	-2.95636	1.65186	0.879625
C	-2.08899	1.02004	1.7201
C	-0.942137	0.297157	1.377
C	-2.38312	1.18248	3.08647
C	-0.112907	-0.243862	2.35966
C	-1.56061	0.649153	4.06976
H	-3.27997	1.74169	3.33552
C	-0.417555	-0.067915	3.71108
H	0.773121	-0.802157	2.08269
H	-1.8141	0.791458	5.11632
H	0.237259	-0.491666	4.46666
I	-1.91258	-2.20477	-0.817117
C	-1.32622	3.73939	-2.07868
H	-0.803727	4.68756	-1.92568
H	-1.04599	3.35277	-3.06582
H	-2.40577	3.92267	-2.07314
21
B3LYP-D3 SCF energy:	-1171.75430154 a.u.
B3LYP-D3 enthalpy:	-1171.400147 a.u.
B3LYP-D3 free energy:	-1171.467322 a.u.
M06 SCF energy in solution:	-1171.20826511 a.u.
M06 enthalpy in solution:	-1170.854111 a.u.
M06 free energy in solution:	-1170.921285 a.u.
Cartesian coordinates
ATOM	X	Y	Z
Pd	0.267498	-0.133637	-0.574593
N	-1.58748	-1.25517	-0.067388
C	-2.6483	-0.384139	-0.023695
C	-1.75961	-2.52866	0.255752
C	-3.94396	-0.823921	0.381629
C	-3.00856	-3.04237	0.660304
H	-0.876565	-3.15759	0.199639
C	-4.08982	-2.19114	0.724902
H	-3.09567	-4.09283	0.91665
H	-5.06543	-2.55411	1.03867
C	-2.41739	0.982774	-0.390524
C	-3.49302	1.86744	-0.325028
H	-3.33906	2.89774	-0.609672
C	-4.76953	1.42189	0.082557
H	-5.5792	2.14548	0.116923
C	-5.00872	0.109909	0.429038
H	-5.99516	-0.222126	0.739756
N	-1.11609	1.30061	-0.791253
C	-0.708876	2.52192	-1.2943
O	-1.4564	3.45494	-1.56254
C	0.810782	2.63369	-1.45672
C	1.51241	1.26049	-1.44794
H	1.49383	0.822035	-2.45578
C	2.93691	1.21254	-0.951766
H	3.38379	0.240032	-1.17184
H	3.52778	1.98488	-1.46206
O	3.12184	1.50956	0.436028
C	2.23801	1.11103	1.3859
C	0.994695	0.4991	1.20485
C	2.62847	1.42156	2.70292
C	0.154552	0.228692	2.28411
C	1.80338	1.14529	3.78498
H	3.59883	1.89108	2.83244
C	0.555394	0.552601	3.58218
H	-0.812485	-0.233574	2.12479
H	2.13405	1.39876	4.78812
H	-0.105942	0.339278	4.41659
I	1.89336	-2.26905	-0.642507
H	0.972119	3.07391	-2.45115
C	1.29524	3.67246	-0.423118
H	1.09722	3.3412	0.599764
H	2.3667	3.86633	-0.517463
H	0.751278	4.60538	-0.59487
TS10
B3LYP-D3 SCF energy:	-1360.97288431 a.u.
B3LYP-D3 enthalpy:	-1360.596595 a.u.
B3LYP-D3 free energy:	-1360.674106 a.u.
M06 SCF energy in solution:	-1360.47143995 a.u.
M06 enthalpy in solution:	-1360.095151 a.u.
M06 free energy in solution:	-1360.172661 a.u.
Imaginary frequency:	-215.6564 cm-1
Cartesian coordinates
ATOM	X	Y	Z
Pd	-1.3269	0.788206	-0.737736
N	-2.52348	-0.215077	0.688352
C	-2.25879	-1.56403	0.682083
C	-3.34394	0.298688	1.59346
C	-2.83854	-2.43582	1.64985
C	-3.94837	-0.500551	2.58902
H	-3.54962	1.35797	1.48899
C	-3.69444	-1.85253	2.61825
H	-4.60916	-0.031924	3.31193
H	-4.14721	-2.49116	3.37414
C	-1.38566	-2.06589	-0.342244
C	-1.1268	-3.43935	-0.361111
H	-0.481884	-3.83234	-1.13309
C	-1.69933	-4.2897	0.607458
H	-1.46427	-5.35099	0.562514
C	-2.53777	-3.82006	1.59814
H	-2.97058	-4.48741	2.33925
N	-0.892196	-1.10467	-1.2076
C	-0.105239	-1.36378	-2.30063
O	0.218672	-2.48179	-2.70807
C	0.346937	-0.096646	-3.03945
H	-0.14791	-0.113807	-4.01937
H	1.41912	-0.225625	-3.23203
C	0.064639	1.22323	-2.32687
H	-0.65944	1.8986	-2.78916
C	1.06097	1.8334	-1.55766
H	2.06891	1.43339	-1.55031
H	0.930915	2.85599	-1.22851
O	-1.62318	2.81336	-0.440029
C	-2.75666	3.37938	-0.181635
C	-2.64243	4.90711	-0.104214
H	-2.27877	5.30233	-1.0597
H	-3.6125	5.35153	0.132535
H	-1.9085	5.18487	0.660554
O	-3.84763	2.82496	0.001675
O	1.16754	1.30938	0.530963
C	2.3798	1.42415	0.967007
C	2.83948	2.62346	1.59618
C	3.37622	0.404607	0.84836
C	4.13515	2.77295	2.07233
H	2.10661	3.42042	1.69659
C	4.67681	0.546532	1.32106
C	5.06911	1.73754	1.94109
H	4.42654	3.70699	2.55098
H	5.38567	-0.269068	1.20846
H	6.08515	1.84871	2.31161
I	2.78045	-1.44606	-0.101016
TS11
B3LYP-D3 SCF energy:	-1361.51133199 a.u.
B3LYP-D3 enthalpy:	-1361.123017 a.u.
B3LYP-D3 free energy:	-1361.198936 a.u.
M06 SCF energy in solution:	-1360.93977856 a.u.
M06 enthalpy in solution:	-1360.551464 a.u.
M06 free energy in solution:	-1360.627382 a.u.
Imaginary frequency:	-396.8479 cm-1
Cartesian coordinates
ATOM	X	Y	Z
Pd	1.13697	1.02314	0.920189
N	2.66502	0.776861	-0.487357
C	2.98781	-0.550309	-0.629968
C	3.25416	1.69701	-1.23582
C	3.9537	-0.970437	-1.5902
C	4.22185	1.3614	-2.20527
H	2.94672	2.72256	-1.05553
C	4.56411	0.037465	-2.37903
H	4.67941	2.1472	-2.79723
H	5.30502	-0.25051	-3.1208
C	2.31626	-1.48957	0.221125
C	2.63572	-2.83981	0.073274
H	2.14438	-3.56362	0.706987
C	3.59056	-3.24793	-0.884191
H	3.80933	-4.30923	-0.96832
C	4.24559	-2.35224	-1.70462
H	4.97684	-2.68513	-2.43559
N	1.41385	-0.926588	1.11769
C	0.67049	-1.61996	2.04246
O	0.686197	-2.83895	2.20091
C	-0.185682	-0.700583	2.91737
H	0.312835	-0.659171	3.89458
H	-1.13845	-1.21714	3.08336
C	-0.383546	0.727267	2.38196
H	-0.054807	1.52297	3.05952
C	-1.66313	1.04108	1.82034
H	-2.4666	0.309187	1.87585
H	-1.99603	2.07562	1.84447
O	1.00918	3.10157	0.694274
C	0.099691	3.75426	0.099365
C	0.303714	5.24948	-0.047292
H	-0.585492	5.77685	0.311472
H	1.18675	5.58178	0.500502
H	0.416358	5.49108	-1.11011
O	-0.965874	3.27414	-0.396501
O	-1.65114	0.962172	-0.057857
C	-2.86836	0.722072	-0.649085
C	-3.69203	1.78151	-1.05238
C	-3.29355	-0.600975	-0.836167
C	-4.9221	1.51686	-1.6508
H	-3.34227	2.79826	-0.904709
C	-4.53027	-0.86076	-1.42667
C	-5.34402	0.198646	-1.83506
H	-5.5516	2.34262	-1.96957
H	-4.85361	-1.88607	-1.57229
H	-6.30368	-0.011802	-2.29803
I	-2.02757	-2.21335	-0.219374
H	-1.2698	1.98735	-0.261387
TS12
B3LYP-D3 SCF energy:	-1361.49737940 a.u.
B3LYP-D3 enthalpy:	-1361.108428 a.u.
B3LYP-D3 free energy:	-1361.184413 a.u.
M06 SCF energy in solution:	-1360.92797408 a.u.
M06 enthalpy in solution:	-1360.539023 a.u.
M06 free energy in solution:	-1360.615007 a.u.
Imaginary frequency:	-469.2408 cm-1
Cartesian coordinates
ATOM	X	Y	Z
Pd	1.55864	0.588975	0.044173
N	3.65219	0.647438	-0.30166
C	4.1999	-0.591878	-0.073217
C	4.4142	1.65558	-0.696013
C	5.5955	-0.820577	-0.257257
C	5.80229	1.50994	-0.901909
H	3.90352	2.6017	-0.850993
C	6.38298	0.279448	-0.683295
H	6.38819	2.36341	-1.22703
H	7.45028	0.135594	-0.833195
C	3.32185	-1.64512	0.359025
C	3.88179	-2.90163	0.590727
H	3.2381	-3.70517	0.918112
C	5.2649	-3.11631	0.404274
H	5.65946	-4.11077	0.595943
C	6.11811	-2.11412	-0.009424
H	7.17978	-2.29695	-0.149098
N	1.9855	-1.28096	0.507311
C	0.972552	-2.09565	0.977223
O	1.09898	-3.27264	1.29748
C	-0.375925	-1.3625	1.10102
H	-0.622986	-1.34829	2.16946
H	-1.13499	-1.99849	0.627322
C	-0.361044	0.05817	0.525168
H	-0.591341	0.837996	1.2543
C	-1.00506	0.269879	-0.761828
H	-0.639536	1.04387	-1.42633
H	-1.34661	-0.611115	-1.3032
O	1.12621	2.62575	-0.356917
C	0.155478	3.42333	-0.197567
C	0.4804	4.90785	-0.227808
H	-0.082513	5.38519	-1.03685
H	0.147185	5.36539	0.709746
H	1.54926	5.07864	-0.364946
O	-1.07371	3.14147	-0.012413
O	-2.49514	1.20535	-0.51081
C	-3.2971	0.843118	0.553415
C	-3.20046	1.5316	1.76846
C	-4.20359	-0.215222	0.425687
C	-4.00559	1.16251	2.84443
H	-2.50158	2.35809	1.84439
C	-5.00213	-0.587772	1.50608
C	-4.90095	0.100488	2.7174
H	-3.92558	1.70415	3.78212
H	-5.70264	-1.40908	1.40211
H	-5.52631	-0.196211	3.55399
I	-4.40363	-1.26989	-1.43361
H	-1.88986	2.10209	-0.282024
22
B3LYP-D3 SCF energy:	-1450.70677029 a.u.
B3LYP-D3 enthalpy:	-1450.278293 a.u.
B3LYP-D3 free energy:	-1450.362438 a.u.
M06 SCF energy in solution:	-1450.06042972 a.u.
M06 enthalpy in solution:	-1449.631952 a.u.
M06 free energy in solution:	-1449.716097 a.u.
Cartesian coordinates
ATOM	X	Y	Z
Pd	1.14651	0.599535	-0.426187
N	3.27245	1.08899	-0.31102
C	3.41818	2.41216	0.033858
C	4.34804	0.353931	-0.556433
C	4.71319	3.01012	0.131547
C	5.65861	0.866067	-0.480493
H	4.17614	-0.684612	-0.818747
C	5.83499	2.18795	-0.13836
H	6.5005	0.215012	-0.692334
H	6.83149	2.61791	-0.071566
C	2.23052	3.17964	0.294481
C	2.3903	4.52498	0.637264
H	1.5077	5.11553	0.83343
C	3.67456	5.10042	0.728719
H	3.74776	6.15081	0.998488
C	4.82297	4.37668	0.485952
H	5.80666	4.8321	0.556765
N	1.02705	2.49246	0.194774
C	-0.224372	3.02059	0.469956
O	-0.448622	4.18791	0.771755
C	-1.29871	1.94601	0.417353
H	-2.25133	2.39659	0.121392
H	-1.43599	1.60005	1.45321
C	-0.913577	0.757305	-0.474832
H	-1.12284	1.00011	-1.52623
C	-1.67209	-0.497752	-0.092482
H	-1.49483	-1.3174	-0.79831
H	-1.39097	-0.840262	0.914544
O	-3.07589	-0.175	-0.103294
C	-3.97715	-1.11415	0.261916
C	-5.33116	-0.732149	0.31244
C	-3.65147	-2.44102	0.587875
C	-6.32366	-1.63771	0.669841
C	-4.64916	-3.34845	0.94801
H	-2.61789	-2.76593	0.55891
C	-5.98484	-2.95625	0.990385
H	-7.3594	-1.31648	0.701518
H	-4.37083	-4.36929	1.19552
H	-6.76253	-3.66047	1.27026
I	-5.86993	1.29475	-0.162892
C	2.57604	-2.72765	0.406158
C	2.66986	-1.97112	1.57066
C	3.23379	-3.95602	0.27636
C	3.443	-2.442	2.63483
H	2.15442	-1.01784	1.63994
C	4.00695	-4.4156	1.35056
C	4.10904	-3.66274	2.51943
H	3.51861	-1.8528	3.54315
H	4.5257	-5.36811	1.26123
H	4.71272	-4.03628	3.34124
I	1.41097	-2.00788	-1.25917
O	3.09866	-4.64716	-0.889446
H	3.59748	-5.47723	-0.836923
TS13
B3LYP-D3 SCF energy:	-1450.68791608 a.u.
B3LYP-D3 enthalpy:	-1450.260776 a.u.
B3LYP-D3 free energy:	-1450.343417 a.u.
M06 SCF energy in solution:	-1450.03195236 a.u.
M06 enthalpy in solution:	-1449.604812 a.u.
M06 free energy in solution:	-1449.687453 a.u.
Imaginary frequency:	-161.6244 cm-1
Cartesian coordinates
ATOM	X	Y	Z
Pd	1.34217	-0.085913	-0.47301
N	3.44935	0.349087	-0.920724
C	3.74305	1.64712	-0.583562
C	4.3683	-0.408633	-1.49928
C	5.05067	2.1838	-0.793484
C	5.67243	0.054672	-1.77007
H	4.07101	-1.42377	-1.73691
C	6.01104	1.33861	-1.40362
H	6.38574	-0.605478	-2.25298
H	7.0117	1.7237	-1.58507
C	2.6953	2.45807	-0.026162
C	3.01225	3.76711	0.343602
H	2.23702	4.3859	0.771154
C	4.31529	4.27432	0.1558
H	4.51517	5.29956	0.456091
C	5.32329	3.51842	-0.404778
H	6.31762	3.92701	-0.561518
N	1.44799	1.85334	0.075896
C	0.327717	2.40713	0.674029
O	0.266878	3.52895	1.1653
C	-0.840006	1.42594	0.67426
H	-1.7813	1.97911	0.586994
H	-0.855655	0.934661	1.65891
C	-0.676411	0.389752	-0.433426
H	-0.719974	0.89222	-1.41038
C	-1.70676	-0.718208	-0.431145
H	-1.60885	-1.3464	-1.32432
H	-1.62767	-1.3697	0.448386
O	-2.99679	-0.086189	-0.420504
C	-4.10946	-0.853468	-0.333379
C	-5.34206	-0.192443	-0.180907
C	-4.10879	-2.25605	-0.389432
C	-6.53376	-0.903381	-0.093311
C	-5.30611	-2.96807	-0.298361
H	-3.17469	-2.79256	-0.511008
C	-6.51973	-2.30066	-0.151756
H	-7.4714	-0.370515	0.024065
H	-5.28063	-4.05327	-0.345339
H	-7.45209	-2.85265	-0.081173
I	-5.37649	1.95456	-0.06711
C	1.67157	-1.6114	1.25756
C	0.640766	-1.46109	2.18507
C	3.00361	-1.72372	1.6916
C	0.934119	-1.26957	3.53629
H	-0.388435	-1.46031	1.85608
C	3.28307	-1.51746	3.04828
C	2.2613	-1.27956	3.96491
H	0.122106	-1.11127	4.23925
H	4.31846	-1.57089	3.381
H	2.50407	-1.12797	5.01211
I	1.20657	-2.77999	-0.81882
O	3.97921	-2.04375	0.797462
H	4.8442	-1.97383	1.23076
23
B3LYP-D3 SCF energy:	-1450.71792757 a.u.
B3LYP-D3 enthalpy:	-1450.289152 a.u.
B3LYP-D3 free energy:	-1450.372285 a.u.
M06 SCF energy in solution:	-1450.04229113 a.u.
M06 enthalpy in solution:	-1449.613516 a.u.
M06 free energy in solution:	-1449.696648 a.u.
Cartesian coordinates
ATOM	X	Y	Z
Pd	1.41884	-0.422182	-0.698629
N	3.32953	0.190844	0.232376
C	3.41915	1.55868	0.232828
C	4.26998	-0.540129	0.809996
C	4.49952	2.22488	0.882285
C	5.38081	0.040562	1.45516
H	4.12796	-1.61412	0.767487
C	5.48483	1.41411	1.4985
H	6.12886	-0.599445	1.9112
H	6.32291	1.89258	1.99944
C	2.39724	2.3036	-0.444648
C	2.47697	3.69426	-0.425104
H	1.72171	4.26833	-0.941525
C	3.54466	4.34385	0.234239
H	3.57037	5.42997	0.223326
C	4.5427	3.64216	0.874238
H	5.36325	4.15273	1.37034
N	1.4163	1.54156	-1.08315
C	0.415029	2.03053	-1.9039
O	0.306113	3.20009	-2.24907
C	-0.574728	0.958823	-2.3589
H	-0.664335	1.04982	-3.44893
H	-1.54883	1.24873	-1.95567
C	-0.227179	-0.484325	-1.96776
H	0.290498	-0.998971	-2.78589
C	-1.41496	-1.35245	-1.55292
H	-1.8637	-1.82314	-2.44262
H	-1.083	-2.14652	-0.882556
O	-2.40375	-0.534618	-0.930903
C	-3.39104	-1.08146	-0.182973
C	-4.3643	-0.203925	0.328144
C	-3.5025	-2.44678	0.116607
C	-5.40015	-0.664971	1.13271
C	-4.54258	-2.90842	0.924519
H	-2.78002	-3.15009	-0.28031
C	-5.48983	-2.02611	1.43933
H	-6.13766	0.03238	1.51567
H	-4.60668	-3.97001	1.14592
H	-6.29948	-2.385	2.06741
I	-4.26405	1.88838	-0.170639
C	0.382317	-0.189305	1.03782
C	-0.691396	0.69344	1.11088
C	0.808857	-0.876389	2.18634
C	-1.40492	0.846866	2.30421
H	-1.01584	1.25057	0.246424
C	0.076545	-0.720134	3.37352
C	-1.02518	0.127324	3.43363
H	-2.25492	1.52025	2.32635
H	0.400871	-1.26686	4.25795
H	-1.57492	0.229707	4.36476
I	1.78942	-3.09511	-0.836565
O	1.92308	-1.66223	2.15776
H	1.94857	-2.20499	2.96078
TS14
B3LYP-D3 SCF energy:	-1450.70462156 a.u.
B3LYP-D3 enthalpy:	-1450.276686 a.u.
B3LYP-D3 free energy:	-1450.357601 a.u.
M06 SCF energy in solution:	-1450.03374764 a.u.
M06 enthalpy in solution:	-1449.605812 a.u.
M06 free energy in solution:	-1449.686727 a.u.
Imaginary frequency:	-259.8881 cm-1
Cartesian coordinates
ATOM	X	Y	Z
Pd	1.07762	-0.521253	-0.077782
N	2.63584	0.178709	-1.35122
C	3.41217	1.12412	-0.718016
C	2.99941	-0.281426	-2.54339
C	4.59946	1.62996	-1.32607
C	4.16444	0.161888	-3.19894
H	2.3471	-1.01747	-2.99642
C	4.95582	1.11302	-2.59511
H	4.41229	-0.252903	-4.17
H	5.85821	1.47684	-3.07985
C	2.98807	1.58333	0.564544
C	3.766	2.54547	1.20764
H	3.44945	2.91777	2.17023
C	4.93808	3.04397	0.598256
H	5.5163	3.79277	1.13241
C	5.36092	2.60696	-0.638296
H	6.26818	2.99171	-1.09478
N	1.81086	1.00738	1.04717
C	1.04834	1.54673	2.06197
O	1.34724	2.5482	2.70489
C	-0.219617	0.762215	2.36871
H	-1.02862	1.48645	2.515
H	-0.076496	0.254959	3.32946
C	-0.661422	-0.215843	1.30334
H	-0.940064	0.31043	0.381059
C	-1.86265	-1.0636	1.69772
H	-1.97983	-1.94254	1.06873
H	-1.79839	-1.37816	2.74161
O	-3.02581	-0.216683	1.59302
C	-3.64381	-0.206788	0.365288
C	-3.76015	0.978662	-0.372047
C	-4.21002	-1.37999	-0.152583
C	-4.42096	0.992477	-1.60166
C	-4.85999	-1.37346	-1.38301
H	-4.13608	-2.2932	0.4302
C	-4.96593	-0.186477	-2.11077
H	-4.49972	1.9173	-2.16274
H	-5.28928	-2.29357	-1.76825
H	-5.4715	-0.171952	-3.07168
I	-2.91008	2.81073	0.365906
C	0.795059	-1.86033	1.56013
C	1.70097	-1.59586	2.60968
C	0.255152	-3.16995	1.47093
C	2.06349	-2.5658	3.53849
H	2.15163	-0.618147	2.69803
C	0.624651	-4.1346	2.42706
C	1.51	-3.84541	3.45228
H	2.77634	-2.31577	4.31858
H	0.181012	-5.11943	2.31772
H	1.77262	-4.61322	4.17447
I	-0.306673	-1.7045	-2.12724
O	-0.642154	-3.61547	0.560029
H	-0.621738	-3.07091	-0.257095
24
B3LYP-D3 SCF energy:	-1450.75994740 a.u.
B3LYP-D3 enthalpy:	-1450.328636 a.u.
B3LYP-D3 free energy:	-1450.410632 a.u.
M06 SCF energy in solution:	-1450.09897867 a.u.
M06 enthalpy in solution:	-1449.667667 a.u.
M06 free energy in solution:	-1449.749663 a.u.
Cartesian coordinates
ATOM	X	Y	Z
Pd	-1.75709	-0.392455	-0.21632
N	-3.44734	0.144577	0.87001
C	-4.06748	1.23825	0.308835
C	-4.01837	-0.484	1.89331
C	-5.3696	1.64044	0.73496
C	-5.27926	-0.110679	2.39635
H	-3.47989	-1.32425	2.30893
C	-5.96181	0.926098	1.80331
H	-5.69484	-0.667003	3.22951
H	-6.95085	1.21535	2.14942
C	-3.35536	1.96429	-0.688225
C	-4.02006	3.02163	-1.31016
H	-3.51002	3.59209	-2.06995
C	-5.33095	3.38066	-0.929322
H	-5.80743	4.20985	-1.44497
C	-5.99933	2.72813	0.082764
H	-6.99682	3.02764	0.39092
N	-2.03807	1.53583	-0.933966
C	-1.11638	2.43363	-1.41543
O	-1.36685	3.6111	-1.68249
C	0.304347	1.96315	-1.70324
H	0.93576	2.83266	-1.50398
H	0.364509	1.81114	-2.79047
C	0.930951	0.762536	-0.994399
H	0.86194	0.932434	0.08832
C	2.44202	0.758373	-1.35705
H	2.9317	-0.171374	-1.06395
H	2.56798	0.88502	-2.43563
O	3.12741	1.87396	-0.75939
C	3.33599	1.76595	0.594142
C	4.39164	1.01941	1.14042
C	2.48384	2.46312	1.46277
C	4.56688	0.944278	2.52362
C	2.65966	2.39595	2.84368
H	1.69111	3.06139	1.02395
C	3.69573	1.62637	3.37533
H	5.38577	0.363403	2.93382
H	1.98844	2.9429	3.49916
H	3.83978	1.5626	4.44978
I	5.81816	0.03711	-0.13521
C	0.314033	-0.599934	-1.33285
C	-0.549837	-0.790069	-2.45559
C	0.983643	-1.7744	-0.837008
C	-0.713293	-2.04176	-3.05733
H	-1.02062	0.073724	-2.90981
C	0.875767	-2.99352	-1.49263
C	0.032655	-3.12365	-2.59715
H	-1.39104	-2.14984	-3.89747
H	1.42147	-3.84098	-1.09318
H	-0.060056	-4.09191	-3.08018
I	-1.7668	-2.89967	0.803259
O	1.78538	-1.73792	0.25581
H	1.64512	-0.921505	0.761581
TS3b
B3LYP-D3 SCF energy:	-1132.40719550 a.u.
B3LYP-D3 enthalpy:	-1132.084766 a.u.
B3LYP-D3 free energy:	-1132.148888 a.u.
M06 SCF energy in solution:	-1131.90181933 a.u.
M06 enthalpy in solution:	-1131.579390 a.u.
M06 free energy in solution:	-1131.643511 a.u.
Imaginary frequency:	-141.3004 cm-1
Cartesian coordinates
ATOM	X	Y	Z
Pd	-0.172582	0.365034	-0.591307
N	1.38122	-1.19378	-0.47601
C	2.57106	-0.620154	-0.101123
C	1.30823	-2.50425	-0.651505
C	3.72698	-1.42149	0.150628
C	2.40294	-3.3652	-0.434727
H	0.343756	-2.89118	-0.970124
C	3.60077	-2.82201	-0.024493
H	2.28581	-4.43269	-0.590295
H	4.46451	-3.45603	0.160401
C	2.63038	0.813157	0.00949
C	3.84086	1.38624	0.401017
H	3.90209	2.46155	0.48424
C	4.96851	0.579779	0.667504
H	5.88981	1.06972	0.971431
C	4.93335	-0.793075	0.548232
H	5.81048	-1.40171	0.748836
N	1.46232	1.49318	-0.320612
C	1.33817	2.86441	-0.452884
O	2.20646	3.6903	-0.19594
C	-0.020129	3.22992	-1.0521
H	0.134562	3.29438	-2.13695
H	-0.28928	4.24053	-0.717097
C	-1.11491	2.1938	-0.744827
H	-1.82642	2.0987	-1.57141
C	-1.86131	2.57043	0.523389
H	-1.16104	2.77774	1.34594
H	-2.46189	3.47358	0.354112
O	-2.81446	1.57517	0.95347
C	-2.25461	0.53345	1.63519
C	-1.65449	-0.554808	0.982842
C	-2.25795	0.552123	3.03396
C	-1.12416	-1.6277	1.70731
C	-1.71051	-0.499629	3.76688
H	-2.70527	1.41326	3.52163
C	-1.13937	-1.58711	3.10153
H	-0.696148	-2.47704	1.19108
H	-1.73318	-0.471733	4.85217
H	-0.714538	-2.41588	3.66054
I	-2.40468	-1.09173	-1.18842
TS3c
B3LYP-D3 SCF energy:	-1132.40475256 a.u.
B3LYP-D3 enthalpy:	-1132.082279 a.u.
B3LYP-D3 free energy:	-1132.146575 a.u.
M06 SCF energy in solution:	-1131.90056031 a.u.
M06 enthalpy in solution:	-1131.578087 a.u.
M06 free energy in solution:	-1131.642382 a.u.
Imaginary frequency:	-108.0656 cm-1
Cartesian coordinates
ATOM	X	Y	Z
Pd	0.073004	0.379954	-0.045796
N	-1.50533	-1.18121	-0.0611
C	-2.73083	-0.593583	0.146588
C	-1.42439	-2.49826	-0.178074
C	-3.91355	-1.38452	0.283168
C	-2.54102	-3.34991	-0.060681
H	-0.438216	-2.90256	-0.386719
C	-3.77638	-2.7908	0.179532
H	-2.41046	-4.42253	-0.159989
H	-4.66009	-3.41586	0.282186
C	-2.80107	0.842897	0.200469
C	-4.04904	1.42908	0.415519
H	-4.11557	2.50703	0.446718
C	-5.2044	0.633322	0.56777
H	-6.15515	1.13258	0.735089
C	-5.15772	-0.742873	0.504868
H	-6.05444	-1.34557	0.617751
N	-1.60059	1.51276	0.003098
C	-1.46202	2.87057	-0.21003
O	-2.35989	3.70471	-0.175494
C	-0.010618	3.21134	-0.558172
H	0.191755	4.25177	-0.273637
H	0.081568	3.154	-1.65297
C	0.950808	2.22882	0.111078
H	0.965174	2.41344	1.19385
C	2.3642	2.29471	-0.421976
H	2.42352	1.96311	-1.46447
H	2.75003	3.32237	-0.376517
O	3.30088	1.54119	0.383678
C	2.90318	0.469565	1.10788
C	1.95869	-0.504333	0.700137
C	3.50521	0.328221	2.36673
C	1.68362	-1.60887	1.53237
C	3.20941	-0.753102	3.18953
H	4.20599	1.09922	2.67164
C	2.28382	-1.72108	2.7804
H	0.995406	-2.37287	1.19362
H	3.69671	-0.838647	4.1565
H	2.04187	-2.56351	3.4212
I	1.93604	-1.01727	-1.6132
TS15
B3LYP SCF energy: $TAB$ -1360.94643206 a.u.
B3LYP enthalpy: $TAB$ -1360.569904 a.u.
B3LYP free energy: $TAB$ -1360.648008 a.u.
M06 SCF energy in solution: $TAB$ -1360.45054564 a.u.
M06 enthalpy in solution: $TAB$ -1360.074018 a.u.
M06 free energy in solution: $TAB$ -1360.152121 a.u.
Imaginary frequency: $TAB$ -346.0164 cm-1
Cartesian coordinates
ATOM	X	Y	Z
Pd	0.622809	-0.520446	0.136639
N	1.98198	0.657606	-0.991329
C	3.24456	0.11061	-0.936883
C	1.80762	1.87294	-1.4821
C	4.36834	0.79052	-1.48471
C	2.87737	2.62328	-2.02253
H	0.802193	2.27079	-1.43975
C	4.13856	2.07856	-2.03959
H	2.68244	3.62005	-2.40403
H	4.97964	2.63053	-2.45409
C	3.39726	-1.15922	-0.279039
C	4.66961	-1.73364	-0.244098
H	4.79123	-2.69075	0.243577
C	5.76848	-1.06438	-0.821553
H	6.7464	-1.53854	-0.770298
C	5.64278	0.17223	-1.4242
H	6.50451	0.688195	-1.84052
N	2.23321	-1.66794	0.268606
C	2.05855	-2.8954	0.861358
O	2.93435	-3.74129	1.04388
C	0.581198	-3.1401	1.23359
H	0.562718	-3.82028	2.09503
H	0.131191	-3.68218	0.388805
C	-0.195448	-1.84575	1.50094
H	0.050906	-1.36518	2.44994
C	-1.53357	-1.63093	1.04271
H	-1.96696	-2.33743	0.34063
H	-2.2552	-1.14648	1.69666
O	-1.53761	-0.189778	-0.17022
C	-2.30224	0.865766	0.16381
C	-3.70119	0.840609	-0.011212
C	-1.74077	2.0573	0.663109
C	-4.51192	1.93441	0.285177
C	-2.54188	3.15701	0.953408
H	-0.663847	2.12227	0.821677
C	-3.92709	3.10448	0.775675
H	-5.5843	1.87673	0.128488
H	-2.061	4.05739	1.32693
H	-4.55499	3.96109	1.00914
I	-4.64227	-0.929454	-0.856387
O	1.09356	1.2206	2.1739
C	1.67772	2.25931	1.74421
O	1.19594	3.13374	0.973347
C	3.16111	2.42123	2.1438
H	3.34488	2.02773	3.14901
H	3.77075	1.83375	1.44365
H	3.47969	3.46712	2.07882
